# Supplementary material for: Transmissive Mode Laser Micro-Ablation Performance of Ammonium Dinitramide-Based Liquid Propellant for Laser Micro-Thruster
Source: Micromachines (Basel). 2023 Jun 9;14(6):1219. doi: 10.3390/mi14061219 (PMC10303727; doi:10.3390/mi14061219)
Supplement: Supplementary file 1 [file micromachines-14-01219-s001.zip]

Archive with 1 entries (1 files):
- micromachines-2405507-supplementary.mp4
